# Supplementary material for: Classification of Nostoc-like cyanobacteria isolated from paddy soil into Aliinostoc, Aulosira, and Desmonostoc
Source: Front Microbiol. 2025 May 20;16:1581725. doi: 10.3389/fmicb.2025.1581725 (PMC12130836; doi:10.3389/fmicb.2025.1581725)
Supplement: Supplementary file 2 [file Table_1.xlsx]

## Sheet: Sheet1
Profile of 38 isolated strains
Genus	Species	Strain	GenBank AC	Colony color	Vegetative cells		Heterocysts		Akinetes		Ecological origin	Location	Sampling date
					width	length	width	length	width	length
Aliinostoc	Aliinostoc catenatum	CAVN2435	PQ538893	Grey	2.4-3.7	2.2-6.1	2.6-5.2	3.7-7.8	3.7-4.4	4.4-6.5	paddy soil	21°10'15.1"N 105°49'33.5"E	22/04/2019
		CAVN2434	PQ538894	Grey	3.2-3.8	3.7-7.6	2.9-3.4	2.6-4.4	5.0-5.3	5.9-6.5	paddy soil	21°10'15.1"N 105°49'33.5"E	22/04/2019
		CAVN2436	PQ538895	Grey	2.6-4.1	3.2-7.4	2.6-3.8	2.4-6.8	4.1-5.3	5.9-9.3	paddy soil	21°10'15.1"N 105°49'33.5"E	22/04/2019
	Aliinostoc magnakinetifex	CAVN8241	PQ538896	Light grey	3.0-4.8	2.0-5.0	3.5-5.3	2.8-6.5	3.3-4.5	4.5-6.0	paddy soil	19°43'15.0"N 105°50'25.6"E	15/06/2019
		CAVN2437	PQ538897	Light grey	3.0-4.4	2.2-5.9	3.7-5.9	3.7-7.4	5.9-6.4	5.9-10.0	paddy soil	21°10'15.1"N 105°49'33.5"E	22/04/2019
		CAVN2438	PQ538898	Light grey	3.3-3.7	3.7-7.0	3.0-6.7	3.0-7.7	4.4-5.9	3.7-9.6	paddy soil	21°10'15.1"N 105°49'33.5"E	22/04/2019
		CAVN2402	PQ538899	Light grey	2.5-3.5	3.0-5.0	3.5-4.5	4.0-6.0	4.3-5.0	4.3-7.1	riverside soil	21°05'25.4"N 105°45'08.7"E	2019-05-07
		CAVN2489	PQ538900	Light grey	2.8-3.5	2.3-5.0	3.0-4.0	3.0-5.0	6.0-6.5	5.0-7.5	riverside soil	21°05'25.4"N 105°45'08.7"E	2019-05-07
		CAVN8232	PQ538901	Grey	3.0-4.0	2.0-5.0	3.5-4.5	3.5-6.0	3.5-4.0	4.5-6.5	paddy soil	19°45'14.9"N 105°50'58.7"E	15/06/2019
		CAVN9301	PQ538902	Grey	3.3-3.8	2.3-5.0	3.5-5.0	2.7-5.0	3.0-4.0	3.0-5.0	paddy soil	19°45'14.9"N 105°50'58.7"E	15/06/2019
	Aliinostoc sp.	CAVN8235	PQ538903	Dark grey	3.8-4.8	2.8-6.9	3.8-6.7	5.7-8.6	5.2-6.1	7.6-10.4	paddy soil	19°45'14.9"N 105°50'58.7"E	15/06/2019
	Aliinostoc morphoplasticum	CAVN2502	PQ538904	Light brown	2.4-3.6	2.6-6.7	2.7-4.0	2.6-4.4	3.6-5.2	4.8-4.7	paddy soil	21°00'02.7"N 105°37'56.2"E	2019-05-07
		CAVN2501	PQ538905	Light brown	2.3-3.7	2.8-6.8	2.6-4.0	2.6-4.8	3.6-5.2	4.8-6.7	paddy soil	21°00'02.7"N 105°37'56.2"E	2019-05-07
		CAVN2561	PQ538906	Light brown	2.7-3.8	3.1-6.5	3.1-5.3	3.8-7.3	3.8-6.6	4.2-8.8	paddy soil	21°14'19.6"N 105°45'55.2"E	22/04/2019
		CAVN2562	PQ538907	Light brown	3.8-5.4	3.1-7.7	4.6-6.2	5.4-9.6	5.4-6.4	6.1-9.2	paddy soil	21°14'19.6"N 105°45'55.2"E	22/04/2019
		CAVN2439	PQ538908	Light brown	2.9-3.3	1.7-4.3	2.9-4.3	2.7-5.2	3.5-4.8	3.8-4.8	paddy soil	21°10'15.1"N 105°49'33.5"E	22/04/2019
		CAVN2512	PQ538909	Light brown	3.1-4.3	2.8-4.8	3.8-6.0	4.3-9.5	4.0-6.2	8.1-11.4	paddy soil	21°00'02.7"N 105°37'56.2"E	2019-05-07
		CAVN2463	PQ538910	Light brown	2.7-3.6	2.3-7.7	2.7-4.5	3.6-7.7	5.5-6.4	5.5-7.3	paddy soil	21°11'47.8"N 105°51'51.7"E	2019-08-08
Aulosira	Aulosira sp.	CAVN2540	PQ538886	Dark grey	4.6-8.5	5.4-11.9	4.8-8.5	5.4-11.3	-	-	paddy soil	21°11'47.8"N 105°51'51.7"E	2019-08-08
	Aulosira laxa	CAVN2563	PQ538887	Grey	4.0-7.4	4.5-12.4	4.9-7.4	5.3-10.4	-	-	paddy soil	21°14'19.6"N 105°45'55.2"E	22/04/2019
		CAVN2541	PQ538888	Grey	4.3-5.4	4.5-13.9	4.5-6.9	4.5-12.6	-	-	paddy soil	21°11'47.8"N 105°51'51.7"E	2019-08-08
		CAVN2460	PQ538889	Olive green	5.0-11.1	4.1-11.1	5.5-8.0	5.1-14.5	-	-	paddy soil	21°11'47.8"N 105°51'51.7"E	2019-08-08
	Aulosira sp.	CAVN0801	PQ538890	Grey	4.0-6.8	4.2-10.5	4.5-7.8	5.0-8.5	-	-	paddy soil	21°11'47.8"N 105°51'51.7"E	2019-08-08
	Aulosira sp.	CAVN2544	PQ538891	Grey green	3,5-6,2	4.6-13.1	4.6-6.9	5.1-9.7	-	-	paddy soil	21°11'47.8"N 105°51'51.7"E	2019-08-08
		CAVN8202	PQ538892	Blue-green	4.0-7.5	4.3-9.0	4.4-7.0	5.0-14.5	-	-	paddy soil	20°27'53.0"N 105°12'26.5"E	15/06/2019
Desmonostoc	Desmonostoc persicum	CAVN7802	PQ538911	Light blue-green	3.0-7.7	2.4-5.9	4.4-10.0	3.5-8.2	4.4-10.0	3.8-11.8	paddy soil	20°20'30.1"N 106°15'15.4"E	2019-12-09
		CAVN8233	PQ538912	Olive green	6.3-7.5	2.5-10.0	6.3-10.0	5.0-8.8	6.3-13.8	5.0-12.5	paddy soil	19°45'14.9"N 105°50'58.7"E	15/06/2019
		CAVN2503	PQ538913	Grey- green	6.3-7.0	4.0-6.5	5.0-10.0	5.0-9.7	6.9-11.3	7.5-12.5	paddy soil	21°05'25.4"N 105°45'08.7"E	2019-05-07
		CAVN2441	PQ538914	Grey - green	5.6-6.3	3.7-7.4	6.7-10.4	6.7-14.8	6.3-9.6	6.7-11.1	paddy soil	21°10'15.1"N 105°49'33.5"E	22/04/2019
	Desmonostoc sp.	CAVN8204	PQ538915	Grey - green	5.0-6.0	3.8-8.0	4.0-7.5	3.0-9.0	4.5-6.9	7.5-13.5	paddy soil	20°27'53.0"N 105°12'26.5"E	15/06/2019
	Desmonostoc linckia	CAVN2522	PQ538916	Olive-green	4.0-6.4	2.5-4.5	2.7-5.4	2.7-4.5	3.9-5.7	4.3-7.2	paddy soil	21°00'02.7"N 105°37'56.2"E	2019-05-07
	Desmonostoc lechangense	CAVN5500	PQ538917	Light blue-green	4.3-5.0	2.5-5.0	3.5-5.0	2.6-5.6	5.5-10.0	7.0-13.2	paddy soil	20°20'10.0"N 106°15'21.7"E	2019-12-09
	Desmonostoc sp.	CAVN2513	PQ538918	Olive-green	2.5-3.7	2.9-4.1	3.9-5.1	3.0-5.3	4.0-6.2	4.2-7.2	paddy soil	21°00'02.7"N 105°37'56.2"E	2019-05-07
		CAVN6515	PQ538919	Light blue-green	3.8-5.0	2.5-6.5	3.8-5.0	3.8-6.0	4.0-10.0	4.0-7.5	paddy soil	20°20'30.1"N 106°15'15.4"E	2019-12-09
		CAVN8213	PQ538920	Light blue-green	4.0-6.2	2.4-6.7	4.3-5.0	3.8-7.1	4.5-6.7	4.8-5.5	paddy soil	20°27'53.0"N 105°12'26.5"E	15/06/2019
		CAVN2403	PQ538921	Olive-green	4.3-5.0	3.1-6.4	3.6-5.7	4.3-7.6	5.3-7.9	4.3-9.3	riverside soil	21°05'25.4"N 105°45'08.7"E	2019-05-07
		CAVN2525	PQ538922	Light blue-green	4.5-5.4	2.7-4.5	4.5-5.4	4.1-5.4	5.4-6.4	4.5-5.4	paddy soil	21°00'02.7"N 105°37'56.2"E	2019-05-07
		CAVN2560	PQ538923	Light blue-green	2.5-4.0	2.5-4.3	3.8-5.2	3.1-6.2	5.3-6.9	4.6-6.9	paddy soil	21°00'02.7"N 105°37'56.2"E	2019-05-07
